# Supplementary material for: Impact of tumor necrosis factor-alpha gene variant in pediatric nephrotic syndrome: a meta-analysis
Source: Sci Rep. 2025 Aug 14;15:29797. doi: 10.1038/s41598-025-15387-w (PMC12354666; doi:10.1038/s41598-025-15387-w)
Supplement: Supplementary file 1 — Supplementary Material 1 [file 41598_2025_15387_MOESM1_ESM.xlsx]

## Sheet: Genotype data
Cases(NS)	Homozygous wild(GG)	Heterozygous(GA)	Homozygous Mutant(AA)	Allele (G)	Allele (A)
Simin et al.,2021	121	47	0	289	47
Doaa et al.,2017	97	44	9	238	62
Tabrez et al.,2011	118	27	5	264	36
Dina et al.,2017	72	17	11	161	39
Hanan et al.,2014	39	13	8	91	29
Control	Homozygous wild(GG)	Heterozygous(GA)	Homozygous Mutant(AA)	Allele (G)	Allele (A)
Simin et al.,2021	109	42	2	260	46
Doaa et al.,2017	125	24	1	274	26
Tabrez et al.,2011	498	69	2	1065	73
Dina et al.,2017	25	5	0	55	5
Hanan et al.,2014	26	3	1	55	5
